# Supplementary material for: MiRNA Omics Reveal the Mechanisms of the Dual Effects of Selenium Supplementation on the Development of the Silkworm (Bombyx mori)
Source: Int J Mol Sci. 2025 Apr 4;26(7):3394. doi: 10.3390/ijms26073394 (PMC11989355; doi:10.3390/ijms26073394)
Supplement: Supplementary file 1 [file ijms-26-03394-s001.zip]

Archive with 1 entries (1 files):
- ijms-3474843-supplementary.pdf
